# Supplementary material for: Deploying green hydrogen to decarbonize China’s coal chemical sector
Source: Nat Commun. 2023 Dec 7;14:8104. doi: 10.1038/s41467-023-43540-4 (PMC10703803; doi:10.1038/s41467-023-43540-4)
Supplement: Supplementary file 4 — Source Data [file 41467_2023_43540_MOESM4_ESM.xlsx]

## Sheet: Cover
Deploying green hydrogen to decarbonize China’s coal chemical sector
Yang Guo1, *, Liqun Peng1, Jinping Tian2, Denise L. Mauzerall1, 3, *
1 Princeton School of Public and International Affairs, Princeton University, NJ 08544, USA 2 School of Environment, Tsinghua University, Beijing 100084, China 3 Department of Civil and Environmental Engineering, Princeton University, NJ 08544, USA * Correspondence: yangguo@princeton.edu, mauzerall@princeton.edu

## Sheet: Fig 1a
Coal chemical product	Chemical process (MtCO2eq)	Fuel combustion (MtCO2eq)	Upstream process (MtCO2eq)	Total (MtCO2eq)	Total_Low estimate (MtCO2eq)	Total_High estimate (MtCO2eq)
Coal-to-oil (direct liquifaction)	2.84796	1.06424	1.18475	5.09694	4.11522	6.05922
Coal-to-natural gas	16.427	5.08237	4.17071	25.6801	23.8923	27.5015
Coal-to-ethylene glycol	12.5772	17.8198	5.00838	35.4054	32.4037	38.4071
Coal-to-oil (indirect liquifaction)	20.9386	8.83116	8.01336	37.7831	34.2155	41.4782
Coal-to-olefin	71.096	25.7225	34.978	131.796	126.394	137.199
Coal-to-calcium carbide	37.3709	49.9776	65.8964	153.245	145.583	160.907
Coal-to-ammonia	120.026	29.9494	36.0921	186.068	178.041	194.477
Coal-to-methanol	139.149	84.9606	38.4167	262.526	247.793	276.168
Coal-to-coke	56.5393	15.6181	215.006	287.164	277.74	291.875

## Sheet: Fig 1b
Province	Onsite GHG emissions from chemical processes and fuel combustion (MtCO2eq)
Beijing	0
Tianjin	2.11555
Hebei	21.2727
Shanxi	51.6388
Inner Mongolia	137.189
Liaoning	6.79897
Jilin	1.84447
Heilongjiang	5.65054
Shanghai	6.0051
Jiangsu	15.2953
Zhejiang	3.10444
Anhui	23.5516
Fujian	4.20667
Jiangxi	2.24207
Shandong	62.5625
Henan	47.5366
Hubei	18.4816
Hunan	4.26046
Guangdong	0.93254
Guangxi	4.72754
Hainan	10.0314
Chongqing	17.2719
Sichuan	16.8208
Guizhou	10.8738
Yunnan	12.5072
Tibet	0
Shaanxi	74.0995
Gansu	6.75408
Qinghai	10.6117
Ningxia	77.8947
Xinjiang	59.7168

## Sheet: Fig 2
GHG emission changes relative to the baseline scenario (MtCO2eq)	Alternative scenarios
	Moderate grid electricity	High-renewables grid electricity	Onsite solar electricity	Onsite wind electricity
Chemical process for H2	-482.266	-482.266	-482.266	-482.266
Air separation for O2	-39.4576	-39.4576	-39.4576	-39.4576
Electricity for coal gasification	-29.4933	-29.4933	-29.4933	-29.4933
Electricity for water electrolysis	1035.13	798.872	65.2417	38.0576
Electricity for other operations	0	-28.2668	-116.191	-119.351
Water electrolyzer	2.74289	2.74289	2.74289	2.74289
Battery energy storage	0	0	6.40008	6.40008
H2 leakage to atmosphere	7.45847	7.45847	7.45847	7.45847
Coal production	-78.2704	-78.2704	-78.2704	-78.2704
Net change	415.842	151.319	-663.836	-694.179
Net change rate	0.329125	0.119763	-0.525403	-0.549419

## Sheet: Fig 3
GHG emission changes relative to the baseline scenario (MtCO2eq)	Alternative scenarios
	Moderate grid electricity	High-renewables grid electricity	Onsite solar electricity	Onsite wind electricity
Beijing	8.46882	6.30464	-0.773956	-1.01325
Tianjin	13.1764	9.49882	-2.42389	-2.8461
Hebei	42.8892	28.8362	-14.7564	-17.8416
Shanxi	8.24566	-6.80368	-54.6949	-54.9474
Inner Mongolia	-42.035	-66.0604	-145.618	-135.437
Liaoning	11.9068	4.4288	-20.4755	-19.5064
Jilin	13.0712	9.34818	-3.22518	-3.14972
Heilongjiang	13.8877	9.31323	-6.12002	-5.94681
Shanghai	13.4754	9.34158	-3.25191	-4.46338
Jiangsu	74.4768	52.4727	5.57302	-20.7028
Zhejiang	44.9964	32.8744	0.521557	-7.93341
Anhui	29.6871	17.0032	-18.7145	-23.9739
Fujian	27.1248	19.3567	-6.22034	-6.6705
Jiangxi	22.3247	16.5313	2.51611	-3.00077
Shandong	56.6694	31.1535	-54.4682	-52.057
Henan	14.3166	1.83479	-38.3875	-35.8759
Hubei	8.45312	2.38758	-17.3159	-16.7366
Hunan	13.3876	9.16	-5.09709	-4.84148
Guangdong	69.9534	52.0723	-6.17765	-8.38216
Guangxi	17.4348	12.15	-5.66811	-5.36542
Hainan	-2.11299	-3.17034	-6.58973	-6.2991
Chongqing	-0.930683	-3.61793	-12.5278	-11.656
Sichuan	-1.54657	-4.16513	-10.1611	-12.1393
Guizhou	14.5613	7.95046	-14.0094	-13.6391
Yunnan	-0.827891	-2.88532	-9.66466	-9.17396
Tibet	0.08001	0.0595637	-0.00957275	-0.00957275
Shaanxi	-29.1823	-39.2957	-66.3447	-69.3065
Gansu	13.8392	9.49213	-5.17707	-4.91494
Qinghai	-9.84276	-10.3616	-11.6228	-10.9369
Ningxia	-25.7444	-33.3372	-58.3792	-54.7433
Xinjiang	-4.3617	-20.5543	-74.5711	-70.6694
Total change	415.842	151.319	-663.836	-694.179
Total change rate	0.329125	0.119763	-0.525403	-0.549419

## Sheet: Fig 4
Coal chemical product	Carbon intensity_National average (tCO2eq/t product)
	Baseline				Onsite solar electricity				Onsite solar electricity
	Process	Fuel	Upstream	Total	Process	Fuel	Upstream	Total	Process	Fuel	Upstream	Total
Coal-to-olefin	6.58	2.38064	3.20029	12.1609	0.146823	1.36387	1.80335	3.31404	0.146823	1.36387	1.36538	2.87607
Coal-to-ethylene glycol	4.19	5.93654	1.65994	11.7865	0.0934938	5.12456	1.33875	6.5568	0.0934938	5.12456	1.07762	6.29568
Coal-to-oil (indirect liquifaction)	4.93	2.0793	1.87165	8.88094	0.105535	1.32624	1.31641	2.74819	0.105535	1.32624	1.00293	2.43471
Coal-to-natural gas	4.87	1.50674	1.23308	7.60982	0.0664429	0.836856	1.14141	2.04471	0.0664429	0.836856	0.843129	1.74643
Coal-to-oil (direct liquifaction)	1.355	1.8121	2.3425	5.50959	1.355	1.8121	0.520008	3.6871	1.355	1.8121	0.464476	3.63157
Coal-to-calcium carbide	2.93	1.0949	1.21887	5.24377	0	0.770117	1.25085	2.02096	0	0.770117	1.07135	1.84147
Coal-to-ammonia	3.14	0.783503	0.932483	4.85599	0	0.435448	0.510248	0.945695	0	0.435448	0.303977	0.739425
Coal-to-methanol	2.55	1.55696	0.700181	4.80714	0.0568996	1.16292	0.567524	1.78735	0.0568996	1.16292	0.410246	1.63007
Coal-to-coke	0.12	0.0331482	0.455544	0.608692	0.12	0.0331482	0.424818	0.577966	0.12	0.0331482	0.423881	0.57703

## Sheet: Fig 5
	Feedstock coal	Fuel coal	Electrolyzer	Battery	Electricity_SE	Total_SE	Electricity_WE	Total_WE		SE = Onsite Solar Electricity Scenario
Beijing	0	0	0	0	0	0	0	0		WE = Onsite Wind Electricity Scenario
Tianjin	-0.602295	-0.0504426	0.26989	0.19707	0.338236	0.152459	0.398542	0.212764
Hebei	-5.5446	-0.438711	2.48455	1.81419	2.00286	0.318283	2.61378	0.929207
Shanxi	-14.3942	-1.19599	6.45007	4.70975	4.6004	0.170067	10.9054	6.47508
Inner Mongolia	-56.5971	-5.19391	25.3613	18.5185	10.5208	-7.39044	46.1442	28.233
Liaoning	-8.31103	-0.685535	3.7242	2.71936	5.20518	2.65216	7.03031	4.47729
Jilin	-0.654511	-0.0444752	0.293288	0.214155	0.283519	0.0919758	0.27196	0.0804166
Heilongjiang	-1.44721	-0.114349	0.648501	0.473526	0.654486	0.214949	0.630781	0.191245
Shanghai	-1.31548	-0.126428	0.58947	0.430423	0.853589	0.431575	0.742932	0.320918
Jiangsu	-5.75679	-0.420012	2.57963	1.88361	3.2113	1.49775	6.25948	4.54592
Zhejiang	-1.23046	-0.0888976	0.551371	0.402604	0.676603	0.311223	0.748934	0.383555
Anhui	-8.79987	-0.729686	3.94325	2.87931	4.72733	2.02032	9.61152	6.90452
Fujian	-1.57811	-0.118305	0.707158	0.516357	0.782948	0.310043	1.0543	0.581391
Jiangxi	-0.142602	-0.0103607	0.0639003	0.0466591	-0.496262	-0.538665	-0.364703	-0.407106
Shandong	-20.3264	-1.70056	9.10832	6.65077	11.919	5.65112	14.0974	7.82949
Henan	-16.0656	-1.34362	7.19906	5.25665	8.90917	3.95562	25.3205	20.3669
Hubei	-7.70242	-0.55831	3.45148	2.52022	4.16377	1.87473	6.05153	3.7625
Hunan	-1.49153	-0.102591	0.66836	0.488027	0.653815	0.216079	1.12137	0.683638
Guangdong	-0.00953427	-0.000642637	0.00427233	0.0031196	-0.130936	-0.133721	-0.108787	-0.111572
Guangxi	-1.5978	-0.113689	0.71598	0.522798	0.692903	0.22019	1.69295	1.22024
Hainan	-3.08791	-0.266606	1.3837	1.01036	1.5508	0.590345	2.22138	1.26093
Chongqing	-5.60183	-0.456278	2.51019	1.83291	3.97574	2.26074	5.202	3.487
Sichuan	-5.74468	-0.400244	2.57421	1.87965	1.0133	-0.677765	1.61794	-0.0731264
Guizhou	-4.44215	-0.349148	1.99054	1.45346	2.36152	1.01423	3.66486	2.31757
Yunnan	-3.91731	-0.284389	1.75536	1.28174	0.177638	-0.986965	1.77416	0.609561
Tibet	0	0	0	0	0	0	0	0
Shaanxi	-26.8093	-2.6021	12.0133	8.77195	7.76084	-0.865263	11.6228	2.9967
Gansu	-1.19748	-0.0944807	0.536594	0.391813	-0.95837	-1.32192	-0.136637	-0.500189
Qinghai	-5.67669	-0.545008	2.54374	1.8574	0.825793	-0.994758	5.14638	3.32582
Ningxia	-26.2652	-2.48821	11.7695	8.59392	4.42025	-3.9697	11.6579	3.26791
Xinjiang	-30.727	-2.69286	13.7688	10.0538	8.93188	-0.665297	12.5109	2.91372

## Sheet: Fig S2
Province	Onsite GHG emissions from coal chemical production in 2020
	Coke	Calcium carbide	Ammonia	Methanol	Oil (DL)	Oil (IL)	Natural gas	Olefin	Ethylene glycol
Beijing	0	0	0	0	0	0	0	0	0
Tianjin	0.268561	0	0.497002	1.34998	0	0	0	0	0
Hebei	7.3902	0	7.02085	5.63907	0	0	0	0	1.22255
Shanxi	16.0709	1.0975	13.6242	14.4876	0	4.13568	0	0	2.22282
Inner Mongolia	6.46673	32.2522	3.3257	38.9991	3.9122	5.49048	7.28917	32.7846	6.66845
Liaoning	3.51792	0.184541	2.35457	0.741939	0	0	0	0	0
Jilin	0.564581	0	1.23062	0.0492657	0	0	0	0	0
Heilongjiang	1.62744	0.0672536	1.65205	2.30379	0	0	0	0	0
Shanghai	0.827889	0	0	5.17722	0	0	0	0	0
Jiangsu	2.01064	0	8.89891	4.38579	0	0	0	0	0
Zhejiang	0.326558	0	1.96054	0.817335	0	0	0	0	0
Anhui	1.8812	0.102342	9.08134	3.94182	0	0	0	6.3221	2.22282
Fujian	0.342225	0	2.22801	1.63644	0	0	0	0	0
Jiangxi	1.05443	0.861626	0.223336	0.102685	0	0	0	0	0
Shandong	4.84339	0	19.3894	34.162	0	0	0	0	4.16778
Henan	2.82993	1.85549	16.8788	20.1376	0	0	0	0	5.83489
Hubei	1.22699	0.933753	12.8164	2.39305	0	0	0	0	1.11141
Hunan	0.925	0.33172	2.72172	0.282019	0	0	0	0	0
Guangdong	0.914264	0	0.018276	0	0	0	0	0	0
Guangxi	1.24329	0	2.66259	0.821665	0	0	0	0	0
Hainan	0	0	2.01439	8.01699	0	0	0	0	0
Chongqing	0.428356	0.570844	5.48254	10.7902	0	0	0	0	0
Sichuan	1.64516	3.24702	10.1413	1.7873	0	0	0	0	0
Guizhou	0.656133	0	6.19262	2.35796	0	0	0	0	1.66711
Yunnan	1.6744	1.89252	6.14998	2.79025	0	0	0	0	0
Tibet	0	0	0	0	0	0	0	0	0
Shaanxi	7.49892	9.39017	4.97141	23.9581	0	5.88265	0	22.3983	0
Gansu	0.791531	2.69892	1.37606	1.88757	0	0	0	0	0
Qinghai	0.279603	0.177394	0.0376867	0.814529	0	0	0	9.30252	0
Ningxia	1.4102	12.6304	1.64341	28.0803	0	14.261	0	19.8695	0
Xinjiang	3.44103	19.0549	5.38205	6.19799	0	0	14.2202	6.14147	5.27919

## Sheet: Fig S3
Coal chemical product	2020 production (Mt)	2030 production (Mt)	2020 GHG emission (MtCO2eq)			2030 baseline GHG emission (MtCO2eq)
			Central estimate	Low estimate	High estimate	Central estimate	Low estimate	High estimate
Coal-to-oil (direct liquifaction)	0.972	2.322	5.09694	4.11522	6.05922	12.176	9.83081	14.4748
Coal-to-natural gas	3.3731	16.2648	25.6801	23.8923	27.5015	123.772	115.152	132.555
Coal-to-ethylene glycol	3.00172	7.713	35.4054	32.4037	38.4071	90.9091	83.1961	98.6221
Coal-to-oil (indirect liquifaction)	4.24719	10.215	37.7831	34.2155	41.4782	90.7188	82.1382	99.6059
Coal-to-olefin	10.8049	11.241	131.796	126.394	137.199	136.701	131.08	142.321
Coal-to-calcium carbide	27.58	27.58	153.245	145.583	160.907	151.955	144.292	159.617
Coal-to-ammonia	38.225	45	186.068	178.041	194.477	218.519	209.069	228.419
Coal-to-methanol	54.5682	41.25	262.526	247.793	276.168	198.295	187.157	208.607
Coal-to-coke	471.161	395	287.164	277.74	291.875	240.433	232.533	244.383

## Sheet: Fig S4
Province	Onsite GHG emissions from coal chemical production in the 2030 baseline scenario
	Coke	Calcium carbide	Ammonia	Methanol	Oil (DL)	Oil (IL)	Natural gas	Olefin	Ethylene glycol
Beijing	0	0	0	0	0	0	0	0	0
Tianjin	0.225149	0	0.585092	1.0205	0	0	0	0	0
Hebei	6.1956	0	8.26523	4.26277	0	0	0	0	2.00506
Shanxi	13.4731	1.0975	16.039	10.9517	0	7.31771	0	0	3.64555
Inner Mongolia	5.42141	32.2522	3.91516	29.4808	9.34581	22.3316	39.6684	29.2744	20.0506
Liaoning	2.94926	0.184541	2.7719	0.560857	0	0	16.5285	0	0
Jilin	0.473319	0	1.44874	0.0372417	0	0	0	0	0
Heilongjiang	1.36438	0.0672536	1.94486	1.74152	0	0	0	0	0
Shanghai	0.694064	0	0	3.91364	0	0	0	0	0
Jiangsu	1.68563	0	10.4762	3.31537	0	0	0	0	0
Zhejiang	0.273771	0	2.30803	0.617852	0	0	0	0	0
Anhui	1.57711	0.102342	10.6909	2.97976	0	0	0	5.64521	3.64555
Fujian	0.286906	0	2.6229	1.23704	0	0	0	0	0
Jiangxi	0.883982	0.861626	0.262921	0.0776232	0	0	0	0	0
Shandong	4.06048	0	22.826	25.8242	0	0	0	0	6.83542
Henan	2.37249	1.85549	19.8704	15.2227	0	0	0	0	9.56958
Hubei	1.02865	0.933753	15.088	1.80899	0	0	0	0	1.82278
Hunan	0.775478	0.33172	3.20413	0.213188	0	0	0	0	0
Guangdong	0.766477	0	0.0215153	0	0	0	0	0	0
Guangxi	1.04232	0	3.13451	0.621125	0	0	0	0	0
Hainan	0	0	2.37142	6.06032	0	0	0	0	0
Chongqing	0.359114	0.570844	6.45428	8.15668	0	0	0	0	0
Sichuan	1.37923	3.24702	11.9388	1.35108	0	0	0	0	0
Guizhou	0.550072	0	7.29021	1.78246	0	0	0	0	2.73417
Yunnan	1.40374	1.89252	7.24001	2.10924	0	0	0	0	0
Tibet	0	0	0	0	0	0	0	0	0
Shaanxi	6.28675	9.39017	5.85255	18.1107	0	10.4088	0	24.8389	19.1392
Gansu	0.663584	2.69892	1.61995	1.42688	0	0	0	0	0
Qinghai	0.234406	0.177394	0.0443663	0.615731	0	0	0	13.7098	0
Ningxia	1.18225	12.6304	1.93468	21.2269	0	25.2335	0	21.7744	0
Xinjiang	2.8848	19.0549	6.33598	4.68528	0	6.30837	47.5194	5.48391	8.65819

[truncated: 1 more sheets: Fig S5]
